# Supplementary material for: Bioinformatics analysis-based screening of circRNA gene with mainstream expression trend in colorectal cancer and construction of a coexpression regulatory network
Source: PLoS One. 2023 Dec 8;18(12):e0295126. doi: 10.1371/journal.pone.0295126 (PMC10707487; doi:10.1371/journal.pone.0295126)
Supplement: S1 Data — (XLSX) [file pone.0295126.s001.xlsx]

## Sheet: Sheet1
		CDK1	54
		CCNB1	47
		TOP2A	47
		MAD2L1	43
		TTK	40
		BUB1B	39
		AURKA	38
		RRM2	34
		UBE2C	34
		ASPM	33
			|log2FC|	Degree
		CCNE2	1.2	3
		E2F2	1.283	4
		KAT2B	1.556	5
		E2F3	1.102	5
		TNRC6A	1.298	8
		CCND1	2.288	17
		8
				Nucleus	20.8
				Extracellular	23.1
				Cytoplasm	3.2
				Microtubule	12.1
				Centrosome	4.9
				Spindle assembly	0.9
				Regulate nucleotide metabolism	21.3
				Intracellular signal aggregation reaction	0.5
				Steroid metabolism	0.4
				Regulation of intracellular processes	0.6
				Chemokine activity	2.7
				Ribonuclease activity	1.46
				Construction of extracellular matrix results	1.3
				DNA topological enzyme activity	1.2
				steroid binding	0.8
				Cell cycle	21.8
				DNA replication	15.8
				G1-G1/S	12.8
				Phase M-M/G1	15.8
				G2/M-DNA breaking key points	7
		9
				Nucleus	27.8
				Extracellular	0.4
				Cytoplasm	0.7
				Microtubule	7.6
				Centrosome	32.6
				Metabolize	18.7
				Energy pathway	16.8
				EGMP mediated signal pathway	0.4
				Transport	9.8
				Signal transduction	27.3
				Degradation activity	11.2
				Ligand-dependent nuclear receptor activity	3.6
				Peptide hormone	3.7
				Nucleosidase activity	1.9
				Sialyltransferase activity	2.3
				Synthesis, secretion and deacetylation of braingut peptide	7.3
				Epithelial-mesenchymal transformation	16.8
				Binding with GPOR ligand	18.4
				Class A1 rhodopsin-like receptor	16.1
				Receptors that bind to peptide ligands	11.5
		X1	Y	count	pvalue
		F1	BP Cell migration	22	1.91e-05
		F1	BP Localizayion of cell	23	2.52e-05
		F1	BP Cell motility	32	3.71e-05
		F2	CC Anchoring junction	12	4.44e-05
		F2	CC Focal adhesion	35	0.00017258
		F2	MF Binding	76	0.000189155
		F2	MF Protein binding	83	0.000195768
		F3	MF Organic cyclic compound binding	56	0.000202091
		F3	MF Heterocyclic compound binding	15	0.000195768
		F3	BP Positive regulation of biological process	34	0.000202091
		F4	Cell substrate junction	19	5.89e-05
		F4	Cell junction	32	0.000110029
		F4	Intracellular	11	0.000118463
		F4	Positive regulation of cellular process	7	0.000282213
		F4	KEGG Cell cycle	8	0.00027944
		F4	KEGG MicroRNAs in cancer	16	5.89e-05
		F4	KEGG Prostate cancer	17	4.44e-05
		F4	KEGG Hepatitis C	30	0.00017258
		F4	KEGG Gastric cancer	9	0.000189155
